# Supplementary material for: Role of ABC Proteins in Secondary Metabolism and Immune (=Defensive) Response in Seaweeds
Source: Cells. 2023 Sep 12;12(18):2259. doi: 10.3390/cells12182259 (PMC10526433; doi:10.3390/cells12182259)
Supplement: Supplementary file 1 [file cells-12-02259-s001.zip]

Archive with 1 entries (1 files):
- cells-2527759-supplementary.pdf
